# Supplementary material for: Potential Therapeutic Effects of Curcumin on Glycemic and Lipid Profile in Uncomplicated Type 2 Diabetes—A Meta-Analysis of Randomized Controlled Trial
Source: Nutrients. 2021 Jan 27;13(2):404. doi: 10.3390/nu13020404 (PMC7912109; doi:10.3390/nu13020404)
Supplement: Supplementary file 1 [file nutrients-13-00404-s001.zip]

Archive with 3 entries (2 files):
- supplementary material.docx
- __MACOSX/
- __MACOSX/._supplementary material.docx
